# Supplementary material for: Association between the UGT1A1*28 allele and hyperbilirubinemia in HIV-positive patients receiving atazanavir: a meta-analysis
Source: Biosci Rep. 2019 May 2;39(5):BSR20182105. doi: 10.1042/BSR20182105 (PMC6499501; doi:10.1042/BSR20182105)
Supplement: Supplementary file 1 [file bsr20182105_Supp1.xlsx]

## Sheet: Supporting material
Supporting material 1. Characteristics of studies included in the meta-analysis
PMID	AUTHOR	YEAR	COUNTRY	SAMPLE SIZE	CASE CHARACTERISTICS	ATV REGIMEN	ETHNICITY	JAUNDICE	GRADE 3	GRADE 4	EVENTS①	TOTAL①	EVENTS②	TOTAL②	EVENTS③	TOTAL③	EVENTS④	TOTAL④	EVENTS⑤	TOTAL⑤	P FOR HWE*	TYPE	NOS
16170755	Rotger M	2005	Switzerland	96	median age 38.3 years; 80.2% male; 95.8% White, 1.0% African, 3.1% Hispanic	ATV/r 300/100 mg daily	White/African/Hispanic	*28/*28: 6(67%); *1/*28: 13(48%); *1/*1: 4(7%)	0(0%)	0(0%)	6	9	-	-	-	-	-	-	4	54	0.41	Cohort	7
23148286	Ribaudo HJ	2013	America	646	84% male; 45% White, 31% Black, 24% Hispanic	ATV/r 300/100 mg daily	White/Black/Hispanic	*1/*1: 8(3%); *1/*28: 15(15%); *28/*28: 19 (19%)	-	*1/*1: 8(3%); *1/*28: 15(15%); *28/*28: 20 (20%)	16	111	11	136	8	70	8	41	3	66	-	Cohort	7
22661571	Ferraris L	2012	Italy	51	median age 46 years; 73% male; 90% Caucasian	*1/*1: ATV/r 300/100 mg daily; *1/*28 or *28/*28: ATV 300 to 400 mg daily	Caucasian/Black/Hispanic	-	(≥ grade 3)*1/*1: 3(13%); *1/*28: 15(71%); *28/*28: 5(83%)		20	27	18	45	15	21	5	6	3	24	-	Controlled pilot	7
21288825	Lubomirov R	2011	Switzerland	577	median age 44 years; 73% male; 80% Caucasian	ATV/r 300/100 mg daily	Caucasian/African/ Asian/ Hispanic and mixed	-	-	-	-	-	7	103	-	-	6	18	-	-	-	Cohort	7
20504240	Park WB	2010	Korea	129	median age 39 years; 90.7% male; 100% Korean	ATV 400 mg daily	Korean	-	(≥ grade 3)*1/*1: 16(15.5%); *1/*28: 10(40%); *28/*28: 1(100%)		11	26	26	128	10	25	1	1	16	103	-	Cohort	6
17058217	Lankisch TO	2006	Germany	106	median age 45 years; 83% male; 92.5% Caucasian	ATV/r 300/100 mg daily	Caucasian/African/Asian	39(37%)	33(31%)	6(6%)	30	66	21	83	12	43	18	23	9	40	-	Cohort	7
HWE*: Hardy-Weinberg equilibrium; total bilirubin levels: grade 3(3.1–6.1 mg/dL), grade 4(16.1 mg/dL), Jaundice(12.5mg/dL)①UGT1A1(*1/*28 + *28/*28);②UGT1A1(*1/*28 + *1/*1);③UGT1A1*1/*28;④UGT1A1*28/*28;⑤UGT1A1 *1/*1
